# Supplementary material for: Orthogonal replication with optogenetic selection evolves yeast JEN1 into a mevalonate transporter
Source: Mol Syst Biol. 2025 Jun 11;21(9):1190–213. doi: 10.1038/s44320-025-00113-5 (PMC12405511; doi:10.1038/s44320-025-00113-5)
Supplement: Supplementary file 3 — Source data Fig. 1 [file 44320_2025_113_MOESM3_ESM.zip]

Archive with 9 entries (4 files):
- Figure1/
- Figure1/Figure1C/
- Figure1/Figure1C/Figure1C.xlsx
- Figure1/Figure1D/
- Figure1/Figure1D/Figure1D.xlsx
- Figure1/Figure1E/
- Figure1/Figure1E/Figure1E.xlsx
- Figure1/Figure1F/
- Figure1/Figure1F/Figure1F.xlsx
