# Supplementary material for: Orthogonal replication with optogenetic selection evolves yeast JEN1 into a mevalonate transporter
Source: Mol Syst Biol. 2025 Jun 11;21(9):1190–213. doi: 10.1038/s44320-025-00113-5 (PMC12405511; doi:10.1038/s44320-025-00113-5)
Supplement: Supplementary file 3 — Source data Fig. 1 [file 44320_2025_113_MOESM3_ESM.zip › Figure1/Figure1C/Figure1C.xlsx]

## Sheet: Results
		T0	T1	T2	T3	T4	T5	T6	T7	T8	T9	T10	T11
		2023-03-08	2023-03-09	2023-03-09	2023-03-09	2023-03-09	2023-03-09	2023-03-09	2023-03-09	2023-03-09	2023-03-10	2023-03-10	2023-03-10
		19:00:00	7:30:02 AM	9:37:00 AM	10:43:43 AM	12:18:08 PM	1:29:27 PM	3:16:08 PM	4:41:42 PM	5:44:32 PM	8:35:43 AM	10:59:02 AM	1:51:34 PM
		0	12.5	14.5	15.5	17	18.5	20	21.5	22.5	37.5	40	43					T0	T1	T2	T3	T4	T5	T6	T7	T8	T9	T10	T11
Sham + Light	Blank	0.0432	0.0432	0.0381	0.0369	0.0371	0.0379	0.039	0.0403	0.0403	0.0416	0.0491	0.0468					0	12.5	14.5	15.5	17	18.5	20	21.5	22.5	37.5	40	43
	SAWy119-1	0.0432	0.2822	0.5984	0.705	0.8574	0.934	0.9638	0.9581	0.941788	1.1806	1.1692	1.1706			Sham + Light	SAWy119	0.0432	0.2256	0.49905	0.635725	0.793925	0.878925	0.93065	0.9284	0.912611	1.0454	1.04007	1.03815
	SAWy119-2	0.0432	0.2393	0.532	0.6623	0.8082	0.8927	0.9309	0.9265	0.910774	1.0264	1.0213	1.0184					0	0.04569	0.0853353	0.0621836	0.0510441	0.0449043	0.0235299	0.0207374	0.0203744	0.0920596	0.0877905	0.0899793
	SAWy119-3	0.0432	0.2046	0.4656	0.6152	0.7718	0.8596	0.9154	0.9175	0.901853	0.9914	0.9868	0.9834
	SAWy119-4	0.0432	0.1763	0.4002	0.5604	0.7383	0.8294	0.9125	0.9115	0.896029	0.9832	0.983	0.9802				SAWy518	0.0432	0.278125	0.5881	0.7033	0.852125	0.91995	0.944225	0.943525	0.927516	1.05967	1.05317	1.05075
	SAWy518-1	0.0432	0.3408	0.6561	0.7549	0.9023	0.9326	0.9523	0.9485	0.932425	1.0767	1.0646	1.0628					0	0.0428609	0.0480823	0.0353659	0.034797	0.0110961	0.00767523	0.00498288	0.00490636	0.0132374	0.00834243	0.00872795
	SAWy518-2	0.0432	0.2697	0.5864	0.6967	0.8479	0.9241	0.9492	0.9471	0.931024	1.0636	1.0539	1.0513
	SAWy518-3	0.0432	0.2555	0.5624	0.6849	0.8337	0.9166	0.9386	0.9388	0.922865	1.0499	1.0485	1.0458				SAWy524	0.0432	0.278375	0.5905	0.702625	0.853075	0.9275	0.948025	0.94415	0.928081	1.06403	1.05637	1.0544
	SAWy518-4	0.0432	0.2465	0.5475	0.6767	0.8246	0.9065	0.9368	0.9397	0.92375	1.0485	1.0457	1.0431					0	0.0265927	0.0270797	0.013923	0.00483208	0.0140502	0.0178212	0.0158725	0.0156038	0.0215588	0.0223825	0.0216313
	SAWy524-1	0.0432	0.3161	0.6255	0.7207	0.8551	0.9065	0.9213	0.9215	0.90581	1.0351	1.0256	1.0252
	SAWy524-2	0.0432	0.2747	0.5845	0.703	0.8577	0.9346	0.9566	0.9464	0.930311	1.0621	1.0549	1.0518				SAWy644	0.0432	0.33535	0.6325	0.71865	0.842925	0.8949	0.9005	0.90455	0.889185	0.98885	0.99085	0.989275
	SAWy524-3	0.0432	0.2686	0.5921	0.6999	0.8531	0.9359	0.9575	0.9505	0.934317	1.0857	1.0766	1.0747					0	0.0147606	0.0201521	0.0213648	0.0276957	0.027228	0.0238807	0.0233473	0.0229302	0.028274	0.0295074	0.0271689
	SAWy524-4	0.0432	0.2541	0.5599	0.6869	0.8464	0.933	0.9567	0.9582	0.941886	1.0732	1.0684	1.0659
	SAWy644-1	0.0432	0.3181	0.6045	0.6873	0.8024	0.8568	0.8676	0.8733	0.858503	0.9512	0.9507	0.9523
	SAWy644-2	0.0432	0.3533	0.6511	0.7309	0.8553	0.8971	0.9041	0.9052	0.889787	0.9875	0.9909	0.9889
	SAWy644-3	0.0432	0.3309	0.6325	0.723	0.8496	0.905	0.9055	0.9101	0.894653	0.9979	1.001	0.9993
	SAWy644-4	0.0432	0.3391	0.6419	0.7334	0.8644	0.9207	0.9248	0.9296	0.913797	1.0188	1.0208	1.0166
