# Supplementary material for: Orthogonal replication with optogenetic selection evolves yeast JEN1 into a mevalonate transporter
Source: Mol Syst Biol. 2025 Jun 11;21(9):1190–213. doi: 10.1038/s44320-025-00113-5 (PMC12405511; doi:10.1038/s44320-025-00113-5)
Supplement: Supplementary file 3 — Source data Fig. 1 [file 44320_2025_113_MOESM3_ESM.zip › Figure1/Figure1D/Figure1D.xlsx]

## Sheet: Results
		T0	T1	T2	T3	T4	T5	T6	T7	T8	T9	T10	T11
		2023-03-08	2023-03-09	2023-03-09	2023-03-09	2023-03-09	2023-03-09	2023-03-09	2023-03-09	2023-03-09	2023-03-10	2023-03-10	2023-03-10					T0	T1	T2	T3	T4	T5	T6	T7	T8	T9	T10	T11
		19:00:00	7:30:02 AM	9:37:00 AM	10:43:43 AM	12:18:08 PM	1:29:27 PM	3:16:08 PM	4:41:42 PM	5:44:32 PM	8:35:43 AM	10:59:02 AM	1:51:34 PM					0	12.5	14.5	15.5	17	18.5	20	21.5	22.5	37.5	40	43
Sham + Dark	Blank	0.0411	0.0411	0.0413	0.0418	0.0394	0.0415	0.0406	0.0419	0.0413	0.0455	0.0459	0.0457			Sham + Dark	SAWy119	0.0411	0.219575	0.419675	0.54925	0.7352	0.811825	0.90785	0.9683	0.966225	1.06072	1.0676	1.08123
	SAWy119-1	0.0411	0.2256	0.4267	0.5446	0.7463	0.8317	0.9265	0.992	0.9746	1.0818	1.0902	1.1062					0	0.0149333	0.0320535	0.0347844	0.0270977	0.0305651	0.0312841	0.033522	0.0169053	0.0211798	0.0213496	0.0220352
	SAWy119-2	0.0411	0.2292	0.4406	0.5714	0.7518	0.8305	0.9294	0.9876	0.9774	1.0668	1.0727	1.0849
	SAWy119-3	0.0411	0.2262	0.4389	0.579	0.748	0.8182	0.9134	0.9743	0.9718	1.0629	1.0687	1.0812				SAWy518	0.0411	0.22675	0.443975	0.577375	0.747125	0.817675	0.90635	0.960375	0.95555	1.05178	1.06063	1.07317
	SAWy119-4	0.0411	0.1973	0.3725	0.502	0.6947	0.7669	0.8621	0.9193	0.9411	1.0314	1.0388	1.0526					0	0.008747	0.0211383	0.0178536	0.01509	0.0112328	0.00739438	0.00497283	0.00633642	0.00551806	0.00565414	0.00602735
	SAWy518-1	0.0411	0.2177	0.4202	0.5581	0.7259	0.8027	0.8954	0.9552	0.9486	1.0479	1.0571	1.0695
	SAWy518-2	0.0411	0.2294	0.4563	0.582	0.7471	0.8154	0.9088	0.9583	0.9557	1.052	1.0609	1.0731				SAWy524	0.0411	0.0737	0.076225	0.078825	0.0809	0.081775	0.083775	0.084825	0.08775	0.1887	0.214662	0.245425
	SAWy518-3	0.0411	0.2377	0.4664	0.5998	0.7596	0.8267	0.9116	0.9611	0.954	1.0477	1.056	1.0684					0	0.00393023	0.00355657	0.00304562	0.00337935	0.00143614	0.000537742	0.00579447	0.00653835	0.139357	0.181518	0.239495
	SAWy518-4	0.0411	0.2222	0.433	0.5696	0.7559	0.8259	0.9096	0.9669	0.9639	1.0595	1.0685	1.0817
	SAWy524-1	0.0411	0.0746	0.0754	0.0785	0.0771	0.0798	0.0837	0.0769	0.0793	0.1121	0.1174	0.1193				SAWy644	0.0411	0.076175	0.081825	0.0851	0.087725	0.0901	0.095525	0.1008	0.1041	0.22045	0.245562	0.2297
	SAWy524-2	0.0411	0.0695	0.0721	0.0757	0.0792	0.0817	0.0837	0.0862	0.0876	0.1238	0.128	0.1301					0	0.00259663	0.00401777	0.00528457	0.00394747	0.00490034	0.00705473	0.00725167	0.00891628	0.120411	0.153888	0.111883
	SAWy524-3	0.0411	0.072	0.0767	0.0781	0.0827	0.0831	0.0832	0.0854	0.0889	0.1213	0.1264	0.1277
	SAWy524-4	0.0411	0.0787	0.0807	0.083	0.0846	0.0825	0.0845	0.0908	0.0952	0.3976	0.48685	0.6046
	SAWy644-1	0.0411	0.0749	0.079	0.0803	0.083	0.0834	0.0863	0.0912	0.0921	0.1296	0.1339	0.1385
	SAWy644-2	0.0411	0.0743	0.0811	0.0831	0.0886	0.093	0.097	0.102	0.1046	0.1478	0.1528	0.1547
	SAWy644-3	0.0411	0.0755	0.0795	0.0844	0.0868	0.0896	0.0954	0.1012	0.1061	0.3933	0.46835	0.3828
	SAWy644-4	0.0411	0.08	0.0877	0.0926	0.0925	0.0944	0.1034	0.1088	0.1136	0.2111	0.2272	0.2428
