# Supplementary material for: Orthogonal replication with optogenetic selection evolves yeast JEN1 into a mevalonate transporter
Source: Mol Syst Biol. 2025 Jun 11;21(9):1190–213. doi: 10.1038/s44320-025-00113-5 (PMC12405511; doi:10.1038/s44320-025-00113-5)
Supplement: Supplementary file 3 — Source data Fig. 1 [file 44320_2025_113_MOESM3_ESM.zip › Figure1/Figure1E/Figure1E.xlsx]

## Sheet: Results
		T0	T1	T2	T3	T4	T5	T6	T7	T8	T9	T10	T11
		2023-03-08	2023-03-09	2023-03-09	2023-03-09	2023-03-09	2023-03-09	2023-03-09	2023-03-09	2023-03-09	2023-03-10	2023-03-10	2023-03-10
		19:00:00	7:30:02 AM	9:37:00 AM	10:43:43 AM	12:18:08 PM	1:29:27 PM	3:16:08 PM	4:41:42 PM	5:44:32 PM	8:35:43 AM	10:59:02 AM	1:51:34 PM
																		T0	T1	T2	T3	T4	T5	T6	T7	T8	T9	T10	T11
		T0	T1	T2	T3	T4	T5	T6	T7	T8	T9	T10	T11					0	12.5	14.5	15.5	17	18.5	20	21.5	22.5	37.5	40	43
MVA + Light	Blank	0.0423	0.0423	0.0406	0.0414	0.041	0.0414	0.0415	0.0409	0.0409	0.0439	0.0445	0.0449			MVA + Light	SAWy119	0.0423	0.25915	0.525025	0.656975	0.792725	0.877875	0.90315	0.917575	0.901982	1.03265	1.0331	1.03565
	SAWy119-1	0.0423	0.3026	0.5813	0.702	0.8274	0.9113	0.9102	0.9358	0.919867	1.0838	1.0815	1.0874					0	0.0455462	0.0642658	0.047337	0.0347641	0.0337572	0.00518814	0.0124559	0.0122259	0.0353793	0.0341594	0.0355521
	SAWy119-2	0.0423	0.2865	0.564	0.6823	0.8079	0.8931	0.8986	0.9147	0.899199	1.0112	1.0098	1.014
	SAWy119-3	0.0423	0.247	0.5172	0.6499	0.7896	0.8746	0.9	0.9118	0.896275	1.0069	1.0083	1.0108				SAWy518	0.0423	0.29085	0.567375	0.6863	0.808775	0.88115	0.8918	0.9097	0.894241	1.00645	1.0054	1.00678
	SAWy119-4	0.0423	0.2005	0.4376	0.5937	0.746	0.8325	0.9038	0.908	0.892589	1.0287	1.0328	1.0304					0	0.0412759	0.0378576	0.0242439	0.0217764	0.00879488	0.00129613	0.00168524	0.00166317	0.00291493	0.0058361	0.00480302
	SAWy518-1	0.0423	0.3473	0.6184	0.7175	0.8381	0.8916	0.8926	0.9106	0.895095	1.0094	1.0001	1.0074
	SAWy518-2	0.0423	0.2943	0.5723	0.6926	0.8121	0.885	0.8906	0.9108	0.895366	1.0033	1.0006	0.9998				SAWy524	0.0423	0.26825	0.545125	0.664675	0.795825	0.8818	0.891	0.91585	0.900281	1.00862	1.0102	1.0123
	SAWy518-3	0.0423	0.2532	0.5321	0.6627	0.7894	0.8757	0.8932	0.9102	0.894727	1.0084	1.0103	1.01					0	0.0259189	0.0279751	0.0183585	0.0141521	0.00702565	0.0111699	0.00529306	0.00521952	0.0193479	0.0228884	0.0196623
	SAWy518-4	0.0423	0.2686	0.5467	0.6724	0.7955	0.8723	0.8908	0.9072	0.891778	1.0047	1.0106	1.0099
	SAWy524-1	0.0423	0.3064	0.5854	0.6884	0.8162	0.891	0.8809	0.9082	0.892736	0.9963	0.9897	0.9988				SAWy644	0.0423	0.29795	0.574875	0.675025	0.791325	0.856475	0.8702	0.8764	0.861507	0.9501	0.953375	0.95465
	SAWy524-2	0.0423	0.2504	0.5206	0.6437	0.7844	0.8802	0.8838	0.9165	0.90092	0.9948	0.9969	0.9984					0	0.0164184	0.0158178	0.0146414	0.0157572	0.0192424	0.0141056	0.0136546	0.0134445	0.0212522	0.0258617	0.0234095
	SAWy524-3	0.0423	0.2623	0.5376	0.6648	0.7941	0.882	0.8937	0.9199	0.904262	1.0069	1.0129	1.0117
	SAWy524-4	0.0423	0.2539	0.5369	0.6618	0.7886	0.874	0.9056	0.9188	0.903205	1.0365	1.0413	1.0403
	SAWy644-1	0.0423	0.2763	0.5551	0.6579	0.7764	0.8411	0.8589	0.8689	0.854129	0.9359	0.9293	0.9354
	SAWy644-2	0.0423	0.3076	0.5779	0.6763	0.7856	0.8447	0.8596	0.8642	0.849509	0.9329	0.9382	0.9397
	SAWy644-3	0.0423	0.2946	0.573	0.6724	0.7899	0.8565	0.8735	0.8773	0.862361	0.9523	0.9584	0.9565
	SAWy644-4	0.0423	0.3133	0.5935	0.6935	0.8134	0.8836	0.8888	0.8952	0.880031	0.9793	0.9876	0.987
