# Supplementary material for: Orthogonal replication with optogenetic selection evolves yeast JEN1 into a mevalonate transporter
Source: Mol Syst Biol. 2025 Jun 11;21(9):1190–213. doi: 10.1038/s44320-025-00113-5 (PMC12405511; doi:10.1038/s44320-025-00113-5)
Supplement: Supplementary file 3 — Source data Fig. 1 [file 44320_2025_113_MOESM3_ESM.zip › Figure1/Figure1F/Figure1F.xlsx]

## Sheet: Results
		T0	T1	T2	T3	T4	T5	T6	T7	T8	T9	T10	T11
		2023-03-08	2023-03-09	2023-03-09	2023-03-09	2023-03-09	2023-03-09	2023-03-09	2023-03-09	2023-03-09	2023-03-10	2023-03-10	2023-03-10
		19:00:00	7:30:02 AM	9:37:00 AM	10:43:43 AM	12:18:08 PM	1:29:27 PM	3:16:08 PM	4:41:42 PM	5:44:32 PM	8:35:43 AM	10:59:02 AM	1:51:34 PM
																		T0	T1	T2	T3	T4	T5	T6	T7	T8	T9	T10	T11
		T0	T1	T2	T3	T4	T5	T6	T7	T8	T9	T10	T11					0	12.5	14.5	15.5	17	18.5	20	21.5	22.5	37.5	40	43
MVA + Dark	Blank	0.0432	0.0432	0.0455	0.0413	0.0409	0.0409	0.0436	0.039	0.0399	0.0456	0.0459	0.0468			MVA + Dark	SAWy119	0.0432	0.201475	0.39385	0.53415	0.698025	0.776825	0.876175	0.944725	0.960275	1.07272	1.07665	1.10845
	SAWy119-1	0.0432	0.1968	0.391	0.5265	0.7042	0.7838	0.8788	0.9502	0.965	1.0804	1.0844	1.0998					0	0.00889433	0.0139806	0.0172647	0.0126181	0.0131958	0.0077899	0.00973907	0.00740061	0.0199879	0.0184415	0.0391122
	SAWy119-2	0.0432	0.2047	0.3991	0.5434	0.707	0.7845	0.8854	0.9556	0.9649	1.0973	1.0984	1.1606
	SAWy119-3	0.0432	0.2123	0.4092	0.5527	0.7015	0.7819	0.8734	0.9377	0.9494	1.0594	1.067	1.1073				SAWy518	0.0432	0.21785	0.4422	0.582125	0.7193	0.7885	0.8764	0.933625	0.9337	1.0298	1.03522	1.0473
	SAWy119-4	0.0432	0.1921	0.3761	0.514	0.6794	0.7571	0.8671	0.9354	0.9618	1.0538	1.0568	1.0661					0	0.01545	0.0362592	0.0282571	0.0165354	0.0162236	0.015195	0.0118066	0.00397659	0.00321971	0.00364269	0.00375411
	SAWy518-1	0.0432	0.2245	0.4525	0.5884	0.72	0.7916	0.879	0.9377	0.9293	1.0265	1.032	1.0448
	SAWy518-2	0.0432	0.1953	0.39	0.5413	0.6962	0.7657	0.8542	0.9171	0.9327	1.0329	1.0395	1.052				SAWy524	0.0432	0.07865	0.0889	0.0909	0.097775	0.103825	0.111225	0.12145	0.1282	0.295325	0.3494	0.382575
	SAWy518-3	0.0432	0.2215	0.4523	0.5926	0.7263	0.7926	0.8855	0.9348	0.9389	1.0322	1.037	1.0486					0	0.00452733	0.00606575	0.00562554	0.00615867	0.00777448	0.011176	0.0109455	0.0123502	0.129011	0.21631	0.251974
	SAWy518-4	0.0432	0.2301	0.474	0.6062	0.7347	0.8041	0.8869	0.9449	0.9339	1.0276	1.0324	1.0438
	SAWy524-1	0.0432	0.0784	0.0924	0.0957	0.1013	0.1093	0.1139	0.1223	0.1309	0.233	0.2473	0.2664				SAWy644	0.0432	0.08355	0.0938	0.0994	0.1089	0.118675	0.1296	0.143025	0.150925	0.339625	0.37955	0.432125
	SAWy524-2	0.0432	0.0725	0.0807	0.0832	0.089	0.0926	0.095	0.1062	0.1105	0.2018	0.2078	0.2195					0	0.00207445	0.00149443	0.00289597	0.00373184	0.0060489	0.00879887	0.00978515	0.0109746	0.0908823	0.131777	0.177097
	SAWy524-3	0.0432	0.0806	0.0881	0.0903	0.0981	0.1046	0.1155	0.1253	0.1322	0.4854	0.6715	0.7582
	SAWy524-4	0.0432	0.0831	0.0944	0.0944	0.1027	0.1088	0.1205	0.132	0.1392	0.2611	0.271	0.2862
	SAWy644-1	0.0432	0.0859	0.0945	0.0957	0.1034	0.1118	0.1189	0.1302	0.1369	0.2774	0.2928	0.3064
	SAWy644-2	0.0432	0.0809	0.0916	0.0985	0.1117	0.1261	0.1404	0.154	0.1635	0.3012	0.3193	0.3365
	SAWy644-3	0.0432	0.0833	0.0942	0.1019	0.1104	0.1203	0.1288	0.1445	0.15	0.3052	0.3303	0.3934
	SAWy644-4	0.0432	0.0841	0.0949	0.1015	0.1101	0.1165	0.1303	0.1434	0.1533	0.4747	0.5758	0.6922
