# Supplementary material for: Orthogonal replication with optogenetic selection evolves yeast JEN1 into a mevalonate transporter
Source: Mol Syst Biol. 2025 Jun 11;21(9):1190–213. doi: 10.1038/s44320-025-00113-5 (PMC12405511; doi:10.1038/s44320-025-00113-5)
Supplement: Supplementary file 4 — Source data Fig. 2 [file 44320_2025_113_MOESM4_ESM.zip]

Archive with 9 entries (4 files):
- Figure2/
- Figure2/Figure2A/
- Figure2/Figure2A/Figure2A.xlsx
- Figure2/Figure2C/
- Figure2/Figure2C/Figure2C.xlsx
- Figure2/Figure2D/
- Figure2/Figure2D/Figure2D.xlsx
- Figure2/Figure2E/
- Figure2/Figure2E/Figure2E.xlsx
