# Supplementary material for: Orthogonal replication with optogenetic selection evolves yeast JEN1 into a mevalonate transporter
Source: Mol Syst Biol. 2025 Jun 11;21(9):1190–213. doi: 10.1038/s44320-025-00113-5 (PMC12405511; doi:10.1038/s44320-025-00113-5)
Supplement: Supplementary file 4 — Source data Fig. 2 [file 44320_2025_113_MOESM4_ESM.zip › Figure2/Figure2A/Figure2A.xlsx]

## Sheet: Collated final
																				T0	T1	T2	T3	T4	T5	T6	T7	T8	T9	T10	T11
																			Light	0	3	6	8	12.5	14	15.5	17	18.5	20	22	38
			0	3	6	8	12.5	14	15.5	17	18.5	20	22	38					1	0.0472	0.0453667	0.0498667	0.0537333	0.115633	0.158867	0.258933	0.4346	0.5997	0.787633	0.921733	1.03057
		1	0.0472	0.0477	0.0543	0.055	0.1358	0.1941	0.3232	0.5324	0.7056	0.8894	0.9319	1.035						0	0.00210792	0.00384751	0.00130128	0.0181803	0.033226	0.0606107	0.0933288	0.103398	0.101353	0.0164962	0.00384749
			0.0472	0.0448	0.0479	0.0524	0.1106	0.1544	0.2508	0.4249	0.5945	0.7868	0.9306	1.0281
			0.0472	0.0436	0.0474	0.0538	0.1005	0.1281	0.2028	0.3465	0.499	0.6867	0.9027	1.0286						0	3	6	8	12.5	14	15.5	17	18.5	20	22	38
																			0.1	0.0413	0.0433	0.0489	0.0542333	0.102833	0.146167	0.239567	0.41	0.619433	0.826733	0.96	1.08773
			0	3	6	8	12.5	14	15.5	17	18.5	20	22	38						0	0.00113578	0.001253	0.00140475	0.0263652	0.0427753	0.0849761	0.127168	0.127544	0.100374	0.00718402	0.0185877
		0.1	0.0413	0.0446	0.049	0.0529	0.133	0.1952	0.337	0.5555	0.7651	0.941	0.9544	1.0685
			0.0413	0.0425	0.0501	0.0541	0.0913	0.1268	0.2009	0.3544	0.5654	0.7864	0.9575	1.0891						0	3	6	15	16.5	18	19.5	21	23	38
			0.0413	0.0428	0.0476	0.0557	0.0842	0.1165	0.1808	0.3201	0.5278	0.7528	0.9681	1.1056					0.02	0.0447	0.043625	0.04935	0.0474	0.04775	0.049575	0.05285	0.058075	0.07875	0.520225
																				0	0.00106262	0.00382666	0.00373542	0.00419722	0.0062088	0.0136373	0.0242181	0.0631049	0.540016
			0	3	6	15	16.5	18	19.5	21	23	38
		0.02	0.0447	0.0452	0.0464	0.05	0.0489	0.0462	0.0464	0.0462	0.0476	0.0574								0	3	6	15	16.5	18	19.5	21	23	38
			0.0447	0.0429	0.0457	0.0512	0.0532	0.0586	0.0733	0.0944	0.1734	1.0347							0.01	0.0423	0.0425	0.04835	0.0454	0.04565	0.04635	0.0493	0.054225	0.06175	0.35885
			0.0447	0.0433	0.0524	0.0445	0.0446	0.0449	0.0461	0.0461	0.0479	0.9386								0	0.00148549	0.00317962	0.00103602	0.00323058	0.00448144	0.00755954	0.0179758	0.0315323	0.465129
			0.0447	0.0431	0.0529	0.0439	0.0443	0.0486	0.0456	0.0456	0.0461	0.0502
																				0	3	6	15	16.5	18	19.5	21	23	38
			0	3	6	15	16.5	18	19.5	21	23	38							0	0.0462	0.0433	0.047075	0.04625	0.044475	0.044625	0.045	0.04495	0.045025	0.045975
		0.01	0.0423	0.0447	0.0494	0.0449	0.0418	0.0419	0.0431	0.0427	0.0431	0.0457								0	0.000930949	0.00137689	0.00198074	0.000788987	0.000590904	0.000678233	0.000873689	0.000780491	0.00208866
			0.0423	0.0421	0.0451	0.0468	0.0494	0.0523	0.0601	0.081	0.1089	1.0308
			0.0423	0.0416	0.0523	0.0444	0.0446	0.0442	0.0453	0.0453	0.0458	0.3119								0	14.5	16	17.5	19	20.5	22	23.5	38
			0.0423	0.0416	0.0466	0.0455	0.0468	0.047	0.0487	0.0479	0.0492	0.047							2% 100 umol m-2 s-1	0.0436	0.1144	0.1402	0.190675	0.272475	0.38575	0.50645	0.638775	0.912975
																				0	0.0165789	0.0236375	0.0449173	0.0700141	0.0953109	0.105758	0.108263	0.0191784
		0	0.0462	0.0446	0.0469	0.0489	0.0456	0.0454	0.046	0.0462	0.046	0.0448
			0.0462	0.043	0.0453	0.0466	0.0441	0.0447	0.0448	0.0449	0.0451	0.0489
			0.0462	0.0432	0.0486	0.045	0.0438	0.044	0.0445	0.0444	0.0441	0.0442
			0.0462	0.0424	0.0475	0.0445	0.0444	0.0444	0.0447	0.0443	0.0449	0.046
		2% 100 umol m-2 s-1	0	14.5	16	17.5	19	20.5	22	23.5	38
			0.0436	0.1064	0.1251	0.1635	0.2296	0.3257	0.441	0.568	0.9344
			0.0436	0.1037	0.1253	0.1579	0.2179	0.3113	0.4206	0.5465	0.8925
			0.0436	0.1084	0.1355	0.1857	0.2705	0.3857	0.5098	0.6557	0.9231
			0.0436	0.1391	0.1749	0.2556	0.3719	0.5203	0.6544	0.7849	0.9019
