# Supplementary material for: Orthogonal replication with optogenetic selection evolves yeast JEN1 into a mevalonate transporter
Source: Mol Syst Biol. 2025 Jun 11;21(9):1190–213. doi: 10.1038/s44320-025-00113-5 (PMC12405511; doi:10.1038/s44320-025-00113-5)
Supplement: Supplementary file 4 — Source data Fig. 2 [file 44320_2025_113_MOESM4_ESM.zip › Figure2/Figure2C/Figure2C.xlsx]

## Sheet: Figure2C
	*NOTE: SAWy700-1,4 removed from analysis - passaging revealed breakage of optogenetic machinery + no difference in passage 4 between MVA and SHAM
																0	16	17.5	19	20	21.5	23
		Time (hours)	0	16	17.5	19	20	21.5	23	23.5					P1 SAWy700 MVA	0.04	0.229567	0.360767	0.530883	0.646267	0.834	0.91805
	Passage1	P1 SAWy700-1 MVA	0.04	0.2007	0.3106	0.4637	0.58	0.7615	0.8957	0.9006						0	0.0215666	0.0377921	0.0494293	0.0493587	0.0541176	0.0105171
		P1 SAWy700-2 MVA	0.04	0.202	0.3156	0.4717	0.5873	0.773	0.9027	0.9033
		P1 SAWy700-3 MVA	0.04	0.2518	0.3994	0.5781	0.6859	0.8774	0.9188	0.9203					P1 SAWy700 SHAM	0.04	0.228733	0.357417	0.531733	0.651483	0.835783	0.897233
		P1 SAWy700-4 MVA	0.04	0.2231	0.3473	0.5063	0.6198	0.7942	0.9072	0.9071						0	0.0301213	0.0509657	0.0708299	0.0723486	0.0623714	0.0100146
		P1 SAWy700-5 MVA	0.04	0.2597	0.4149	0.6045	0.7265	0.9231	0.9382	0.9396
		P1 SAWy700-6 MVA	0.04	0.2365	0.3734	0.5469	0.6603	0.8489	0.9172	0.9183
		P1 SAWy700-7 MVA	0.04	0.2075	0.3225	0.4812	0.6008	0.7847	0.9179	0.9182						0	16	17.5	19.5	21.5	23.5
		P1 SAWy700-8 MVA	0.04	0.2199	0.3388	0.5029	0.6168	0.7969	0.9135	0.9142					P2 SAWy700 MVA	0.04	0.19025	0.2861	0.498833	0.728117	0.913683
																0	0.0287884	0.0388335	0.0582313	0.0622006	0.0177461
		Time (hours)	0	16	17.5	19	20	21.5	23	23.5
		P1 SAWy700-1 SHM	0.04	0.1994	0.3067	0.4565	0.5703	0.762	0.8958	0.902					P2 SAWy700 SHAM	0.04	0.178133	0.2607	0.473183	0.709267	0.86995
		P1 SAWy700-2 SHM	0.04	0.1974	0.2994	0.443	0.5551	0.7473	0.8893	0.9067						0	0.0275592	0.0404487	0.0705528	0.0710514	0.02768
		P1 SAWy700-3 SHM	0.04	0.2555	0.3964	0.5708	0.6857	0.8636	0.8995	0.901
		P1 SAWy700-4 SHM	0.04	0.207	0.3177	0.4653	0.5821	0.7669	0.8927	0.8924						0	14.5	16	17.5	19	20.5	22.5
		P1 SAWy700-5 SHM	0.04	0.2594	0.4139	0.6141	0.7375	0.9045	0.9078	0.9121					P3 SAWy700 MVA	0.04	0.22795	0.334567	0.505283	0.678	0.87215	0.906
		P1 SAWy700-6 SHM	0.04	0.2605	0.4115	0.6115	0.7318	0.9066	0.9117	0.9129						0	0.0241652	0.0383835	0.060143	0.0701813	0.0663021	0.0175029
		P1 SAWy700-7 SHM	0.04	0.2076	0.3257	0.5003	0.6283	0.8271	0.8911	0.89
		P1 SAWy700-8 SHM	0.04	0.192	0.2976	0.4507	0.5705	0.7656	0.884	0.8835					P3 SAWy700 SHAM	0.04	0.179783	0.240267	0.34885	0.486267	0.663083	0.8065
																0	0.0222531	0.0315145	0.0480791	0.0672657	0.0738395	0.0555245
		Time (hours)	0	16	17.5	19.5	21.5	23.5
	Passage2	P2 SAWy700-1 MVA	0.04	0.1692	0.2615	0.4538	0.6832	0.9062
		P2 SAWy700-2 MVA	0.04	0.1657	0.2548	0.4491	0.6751	0.9043
		P2 SAWy700-3 MVA	0.04	0.1896	0.2973	0.5244	0.754	0.9403
		P2 SAWy700-4 MVA	0.04	0.1575	0.2349	0.3992	0.6166	0.8366
		P2 SAWy700-5 MVA	0.04	0.2481	0.3595	0.6008	0.8403	0.9206
		P2 SAWy700-6 MVA	0.04	0.1989	0.2977	0.5243	0.7515	0.92
		P2 SAWy700-7 MVA	0.04	0.1765	0.2662	0.4677	0.6929	0.9149
		P2 SAWy700-8 MVA	0.04	0.1627	0.2411	0.4267	0.6549	0.882
		Time (hours)	0	16	17.5	19.5	21.5	23.5
		P2 SAWy700-1 SHM	0.04	0.1728	0.2504	0.4485	0.6727	0.8816
		P2 SAWy700-2 SHM	0.04	0.156	0.2194	0.3964	0.6153	0.827
		P2 SAWy700-3 SHM	0.04	0.1785	0.2652	0.4785	0.7202	0.907
		P2 SAWy700-4 SHM	0.04	0.1528	0.221	0.3925	0.6126	0.8214
		P2 SAWy700-5 SHM	0.04	0.2298	0.3343	0.5926	0.8188	0.887
		P2 SAWy700-6 SHM	0.04	0.1937	0.2836	0.5248	0.7666	0.8849
		P2 SAWy700-7 SHM	0.04	0.1632	0.2444	0.4555	0.703	0.8731
		P2 SAWy700-8 SHM	0.04	0.1476	0.2173	0.3913	0.6317	0.8407
		Time (hours)	0	14.5	16	17.5	19	20.5	22.5
	Passage3	P3 SAWy700-1 MVA	0.04	0.2553	0.4092	0.6325	0.8351	0.9736	0.9427
		P3 SAWy700-2 MVA	0.04	0.2386	0.3556	0.5435	0.7201	0.9277	0.9084
		P3 SAWy700-3 MVA	0.04	0.2519	0.3735	0.5647	0.7512	0.9303	0.9175
		P3 SAWy700-4 MVA	0.04	0.1961	0.2733	0.4042	0.5746	0.747	0.8908
		P3 SAWy700-5 MVA	0.04	0.2581	0.3786	0.5734	0.7512	0.9187	0.9168
		P3 SAWy700-6 MVA	0.04	0.2177	0.3199	0.4791	0.6551	0.8707	0.9177
		P3 SAWy700-7 MVA	0.04	0.2133	0.3091	0.4642	0.6328	0.8434	0.9076
		P3 SAWy700-8 MVA	0.04	0.1881	0.2707	0.4068	0.5576	0.7421	0.868
		Time (hours)	0	14.5	16	17.5	19	20.5	22.5
		P3 SAWy700-1 SHM	0.04	0.2266	0.3654	0.6147	0.8345	0.9518	0.9396
		P3 SAWy700-2 SHM	0.04	0.1529	0.2025	0.3	0.419	0.6079	0.7505
		P3 SAWy700-3 SHM	0.04	0.1762	0.2438	0.3437	0.4867	0.6755	0.8231
		P3 SAWy700-4 SHM	0.04	0.1475	0.1914	0.2637	0.3621	0.4976	0.6778
		P3 SAWy700-5 SHM	0.04	0.2102	0.2861	0.4176	0.5801	0.7523	0.8555
		P3 SAWy700-6 SHM	0.04	0.202	0.2674	0.3951	0.554	0.7358	0.863
		P3 SAWy700-7 SHM	0.04	0.1856	0.2425	0.3553	0.4876	0.6712	0.8339
		P3 SAWy700-8 SHM	0.04	0.1518	0.1993	0.2814	0.3902	0.5358	0.713
