# Supplementary material for: Orthogonal replication with optogenetic selection evolves yeast JEN1 into a mevalonate transporter
Source: Mol Syst Biol. 2025 Jun 11;21(9):1190–213. doi: 10.1038/s44320-025-00113-5 (PMC12405511; doi:10.1038/s44320-025-00113-5)
Supplement: Supplementary file 4 — Source data Fig. 2 [file 44320_2025_113_MOESM4_ESM.zip › Figure2/Figure2D/Figure2D.xlsx]

## Sheet: Figure2D
Identifier	Passage	Condition	Combined_desc	Tangent
P1 SAWy700-2 MVA	1	MVA	Passage1 MVA	10.2
P1 SAWy700-3 MVA	1	MVA	Passage1 MVA	9.3
P1 SAWy700-5 MVA	1	MVA	Passage1 MVA	9.3
P1 SAWy700-6 MVA	1	MVA	Passage1 MVA	9.6
P1 SAWy700-7 MVA	1	MVA	Passage1 MVA	10.1
P1 SAWy700-8 MVA	1	MVA	Passage1 MVA	9.8
P1 SAWy700-2 SHM	1	SHM	Passage1	10.1
P1 SAWy700-3 SHM	1	SHM	Passage1	9
P1 SAWy700-5 SHM	1	SHM	Passage1	9.4
P1 SAWy700-6 SHM	1	SHM	Passage1	9.4
P1 SAWy700-7 SHM	1	SHM	Passage1	10.4
P1 SAWy700-8 SHM	1	SHM	Passage1	10.5
P2 SAWy700-2 MVA	2	MVA	Passage2 MVA	11
P2 SAWy700-3 MVA	2	MVA	Passage2 MVA	10.6
P2 SAWy700-5 MVA	2	MVA	Passage2 MVA	8.8
P2 SAWy700-6 MVA	2	MVA	Passage2 MVA	10.2
P2 SAWy700-7 MVA	2	MVA	Passage2 MVA	10.7
P2 SAWy700-8 MVA	2	MVA	Passage2 MVA	10.9
P2 SAWy700-2 SHM	2	SHM	Passage2	11
P2 SAWy700-3 SHM	2	SHM	Passage2	10.7
P2 SAWy700-5 SHM	2	SHM	Passage2	9.6
P2 SAWy700-6 SHM	2	SHM	Passage2	10.5
P2 SAWy700-7 SHM	2	SHM	Passage2	11.3
P2 SAWy700-8 SHM	2	SHM	Passage2	11.4
P3 SAWy700-2 MVA	3	MVA	Passage3 MVA	8
P3 SAWy700-3 MVA	3	MVA	Passage3 MVA	7.7
P3 SAWy700-5 MVA	3	MVA	Passage3 MVA	7.5
P3 SAWy700-6 MVA	3	MVA	Passage3 MVA	8.1
P3 SAWy700-7 MVA	3	MVA	Passage3 MVA	8.1
P3 SAWy700-8 MVA	3	MVA	Passage3 MVA	8.5
P3 SAWy700-2 SHM	3	SHM	Passage3	10.5
P3 SAWy700-3 SHM	3	SHM	Passage3	8.3
P3 SAWy700-5 SHM	3	SHM	Passage3	9.2
P3 SAWy700-6 SHM	3	SHM	Passage3	10.5
P3 SAWy700-7 SHM	3	SHM	Passage3	10.7
P3 SAWy700-8 SHM	3	SHM	Passage3	10.4

## Sheet: Stats
	P2 MVA vs P3 MVA	0.002165
	P3 vs P3 MVA	0.002165
