# Supplementary material for: Orthogonal replication with optogenetic selection evolves yeast JEN1 into a mevalonate transporter
Source: Mol Syst Biol. 2025 Jun 11;21(9):1190–213. doi: 10.1038/s44320-025-00113-5 (PMC12405511; doi:10.1038/s44320-025-00113-5)
Supplement: Supplementary file 4 — Source data Fig. 2 [file 44320_2025_113_MOESM4_ESM.zip › Figure2/Figure2E/Figure2E.xlsx]

## Sheet: Figure2D
Identifier	Passage	Condition	Combined_desc	Growth Rate
P1 SAWy700-2 MVA	1	MVA	Passage1 MVA	0.216398
P1 SAWy700-3 MVA	1	MVA	Passage1 MVA	0.187576
P1 SAWy700-5 MVA	1	MVA	Passage1 MVA	0.18748
P1 SAWy700-6 MVA	1	MVA	Passage1 MVA	0.196382
P1 SAWy700-7 MVA	1	MVA	Passage1 MVA	0.214962
P1 SAWy700-8 MVA	1	MVA	Passage1 MVA	0.205973
P1 SAWy700-2 SHM	1	SHM	Passage1	0.218496
P1 SAWy700-3 SHM	1	SHM	Passage1	0.183462
P1 SAWy700-5 SHM	1	SHM	Passage1	0.183011
P1 SAWy700-6 SHM	1	SHM	Passage1	0.183456
P1 SAWy700-7 SHM	1	SHM	Passage1	0.214447
P1 SAWy700-8 SHM	1	SHM	Passage1	0.222789
P2 SAWy700-2 MVA	2	MVA	Passage2 MVA	0.228834
P2 SAWy700-3 MVA	2	MVA	Passage2 MVA	0.216065
P2 SAWy700-5 MVA	2	MVA	Passage2 MVA	0.181332
P2 SAWy700-6 MVA	2	MVA	Passage2 MVA	0.208699
P2 SAWy700-7 MVA	2	MVA	Passage2 MVA	0.222525
P2 SAWy700-8 MVA	2	MVA	Passage2 MVA	0.229714
P2 SAWy700-2 SHM	2	SHM	Passage2	0.22936
P2 SAWy700-3 SHM	2	SHM	Passage2	0.222654
P2 SAWy700-5 SHM	2	SHM	Passage2	0.18784
P2 SAWy700-6 SHM	2	SHM	Passage2	0.210999
P2 SAWy700-7 SHM	2	SHM	Passage2	0.231067
P2 SAWy700-8 SHM	2	SHM	Passage2	0.238609
P3 SAWy700-2 MVA	3	MVA	Passage3 MVA	0.228095
P3 SAWy700-3 MVA	3	MVA	Passage3 MVA	0.22078
P3 SAWy700-5 MVA	3	MVA	Passage3 MVA	0.214961
P3 SAWy700-6 MVA	3	MVA	Passage3 MVA	0.232609
P3 SAWy700-7 MVA	3	MVA	Passage3 MVA	0.231065
P3 SAWy700-8 MVA	3	MVA	Passage3 MVA	0.231177
P3 SAWy700-2 SHM	3	SHM	Passage3	0.232506
P3 SAWy700-3 SHM	3	SHM	Passage3	0.225264
P3 SAWy700-5 SHM	3	SHM	Passage3	0.217134
P3 SAWy700-6 SHM	3	SHM	Passage3	0.22092
P3 SAWy700-7 SHM	3	SHM	Passage3	0.217963
P3 SAWy700-8 SHM	3	SHM	Passage3	0.212949
