# Supplementary material for: Orthogonal replication with optogenetic selection evolves yeast JEN1 into a mevalonate transporter
Source: Mol Syst Biol. 2025 Jun 11;21(9):1190–213. doi: 10.1038/s44320-025-00113-5 (PMC12405511; doi:10.1038/s44320-025-00113-5)
Supplement: Supplementary file 5 — Source data Fig. 3 [file 44320_2025_113_MOESM5_ESM.zip]

Archive with 9 entries (4 files):
- Figure3/
- Figure3/Figure3A/
- Figure3/Figure3A/Figure 3A.xlsx
- Figure3/Figure3B/
- Figure3/Figure3B/Figure3B.xlsx
- Figure3/Figure3D/
- Figure3/Figure3D/Figure 3D.xlsx
- Figure3/Figure3F/
- Figure3/Figure3F/Figure 3F.csv
