# Supplementary material for: Orthogonal replication with optogenetic selection evolves yeast JEN1 into a mevalonate transporter
Source: Mol Syst Biol. 2025 Jun 11;21(9):1190–213. doi: 10.1038/s44320-025-00113-5 (PMC12405511; doi:10.1038/s44320-025-00113-5)
Supplement: Supplementary file 5 — Source data Fig. 3 [file 44320_2025_113_MOESM5_ESM.zip › Figure3/Figure3A/Figure 3A.xlsx]

## Sheet: Results - relative to EV
	Colony	Condition	Rel Fraction	Condition
	1	JEN1TY180NNK	1.72383	2
	2	JEN1TY180NNK	1.46763	2
	3	JEN1TY180NNK	1.41064	2
	4	JEN1TY180NNK	1.47126	2
	5	JEN1TY180NNK	1.48763	2
	6	JEN1TY180NNK	1.24192	2
	7	JEN1TY180NNK	1.57764	2
	8	JEN1TY180NNK	1.46116	2
	9	JEN1TY180NNK	1.58786	2
	10	JEN1TY180NNK	1.83791	2
	11	JEN1TY180NNK	1.37104	2
	12	JEN1TY180NNK	1.48884	2
	13	JEN1TY180NNK	1.51672	2
	14	JEN1TY180NNK	1.15472	2
	15	JEN1TY180NNK	1.17617	2
	16	JEN1TY180NNK	1.51209	2
	17	JEN1TY180NNK	1.87488	2
	18	JEN1TY180NNK	1.06347	2
	19	JEN1TY180NNK	1.14785	2
	20	JEN1TY180NNK	1.61641	2
	21	JEN1TY180NNK	1.95829	2
	22	JEN1TY180NNK	1.16967	2
	23	JEN1TY180NNK	2.11937	2
	24	JEN1TY180NNK	1.30328	2
	25	JEN1TY180NNK	1.27215	2
	26	JEN1TY180NNK	1.81307	2
	27	JEN1TY180NNK	1.26748	2
	28	JEN1TY180NNK	1.15712	2
	29	JEN1TY180NNK	1.00813	2
	30	JEN1TY180NNK	1.06911	2
	31	JEN1TY180NNK	2.27573	2
	32	JEN1TY180NNK	0.862649	2
	33	JEN1TY180NNK	1.55369	2
	34	JEN1TY180NNK	1.47795	2
	35	JEN1TY180NNK	1.05262	2
	36	JEN1TY180NNK	1.57202	2
	37	JEN1TY180NNK	1.221	2
	38	JEN1TY180NNK	1.23967	2
	39	JEN1TY180NNK	0.941168	2
	40	JEN1TY180NNK	0.872746	2
	41	JEN1TY180NNK	1.56155	2
	42	JEN1TY180NNK	0.831019	2
	43	JEN1TY180NNK	0.964497	2
	44	JEN1TY180NNK	1.07848	2
	45	JEN1TY180NNK	1.41503	2
	46	JEN1TY180NNK	1.00473	2
	47	JEN1TY180NNK	1.13004	2
	48	JEN1TY180NNK	1.2599	2
	49	JEN1TY180NNK	1.27101	2
	50	JEN1TY180NNK	0.983556	2
	51	JEN1TY180NNK	0.976587	2
	52	JEN1TY180NNK	1.20939	2
	53	JEN1TY180NNK	0.722597	2
	54	JEN1TY180NNK	0.726438	2
	55	JEN1TY180NNK	0.650838	2
	56	JEN1TY180NNK	1.03526	2
	57	JEN1TY180NNK	0.967153	2
	58	JEN1TY180NNK	1.10151	2
	59	JEN1TY180NNK	0.944181	2
	60	JEN1TY180NNK	2.27811	2
	61	JEN1TY180NNK	1.18574	2
	62	JEN1TY180NNK	0.794934	2
	63	JEN1TY180NNK	1.59065	2
	64	JEN1TY180NNK	1.06184	2
	65	JEN1TY180NNK	0.967982	2
	66	JEN1TY180NNK	0.729535	2
	67	JEN1TY180NNK	2.14808	2
	68	JEN1TY180NNK	1.11867	2
	69	JEN1TY180NNK	1.41459	2
	70	JEN1TY180NNK	0.884217	2
	71	JEN1TY180NNK	1.2293	2
	72	JEN1TY180NNK	1.24293	2
	73	JEN1TY180NNK	1.71675	2
	74	JEN1TY180NNK	1.10686	2
	75	JEN1TY180NNK	1.08307	2
	76	JEN1TY180NNK	1.46635	2
	77	JEN1TY180NNK	0.888349	2
	78	JEN1TY180NNK	1.02251	2
	79	JEN1TY180NNK	0.913333	2
	80	JEN1TY180NNK	0.836911	2
	81	JEN1TY180NNK	1.56839	2
	82	JEN1TY180NNK	0.813506	2
	83	JEN1TY180NNK	1.8711	2
	84	JEN1TY180NNK	1.07823	2
	85	JEN1TY180NNK	2.33838	2
	86	JEN1TY180NNK	2.23271	2
	87	JEN1TY180NNK	1.21205	2
	88	JEN1TY180NNK	1.24707	2
	89	JEN1TY180NNK	1.95564	2
	90	JEN1TY180NNK	1.07046	2
	91	JEN1TY180NNK	1.46405	2
	92	JEN1TY180NNK	1.97677	2
	93	JEN1TY180NNK	1.24732	2
	94	JEN1TY180NNK	1.04472	2
	95	JEN1TY180NNK	0.926128	2
	96	JEN1TY180NNK	1.71597	2
	97	JEN1TY180NNK	1.25062	2
	98	JEN1TY180NNK	1.26229	2
	99	JEN1TY180NNK	1.71154	2
	100	JEN1TY180NNK	1.11421	2
	101	JEN1TY180NNK	1.50002	2
	102	JEN1TY180NNK	1.86241	2
	103	JEN1TY180NNK	1.06557	2
	104	JEN1TY180NNK	1.78754	2
	105	JEN1TY180NNK	1.92061	2
	106	JEN1TY180NNK	0.931576	2
	107	JEN1TY180NNK	1.21014	2
	108	JEN1TY180NNK	0.895187	2
	109	JEN1TY180NNK	1.10857	2
	110	JEN1TY180NNK	1.09278	2
	111	JEN1TY180NNK	1.12161	2
	112	JEN1TY180NNK	1.15361	2
	113	JEN1TY180NNK	1.20807	2
	114	JEN1TY180NNK	1.29775	2
	115	JEN1TY180NNK	1.17201	2
	116	JEN1TY180NNK	0.931114	2
	117	JEN1TY180NNK	1.857	2
	118	JEN1TY180NNK	1.04802	2
	119	JEN1TY180NNK	1.18941	2
	120	JEN1TY180NNK	0.833827	2
	121	JEN1TY180NNK	1.28437	2
	122	JEN1TY180NNK	1.05972	2
	123	JEN1TY180NNK	1.98532	2
	124	JEN1TY180NNK	1.21725	2
	125	JEN1TY180NNK	0.976991	2
	126	JEN1TY180NNK	1.3505	2
	127	JEN1TY180NNK	1.13156	2
	128	JEN1TY180NNK	1.09943	2
	129	JEN1TY180NNK	1.00914	2
	130	JEN1TY180NNK	0.830645	2
	131	JEN1TY180NNK	0.790154	2
	132	JEN1TY180NNK	0.764908	2
	133	JEN1TY180NNK	1.52106	2
	134	JEN1TY180NNK	0.953602	2
	135	JEN1TY180NNK	1.06931	2
	136	JEN1TY180NNK	1.4219	2
	137	JEN1TY180NNK	1.88445	2
	138	JEN1TY180NNK	1.20477	2
	139	JEN1TY180NNK	1.30214	2
	140	JEN1TY180NNK	0.928522	2
	141	JEN1TY180NNK	1.04651	2
	142	JEN1TY180NNK	0.912442	2
	143	JEN1TY180NNK	1.84871	2
	144	JEN1TY180NNK	0.987158	2
	145	JEN1TY180NNK	1.16648	2
	146	JEN1TY180NNK	1.32828	2
	147	JEN1TY180NNK	1.10441	2
	148	JEN1TY180NNK	0.989084	2
	149	JEN1TY180NNK	1.12672	2
	150	JEN1TY180NNK	1.08132	2
	151	JEN1TY180NNK	0.894517	2
	152	JEN1TY180NNK	1.08997	2
	153	JEN1TY180NNK	0.904907	2
	154	JEN1TY180NNK	0.884364	2
	155	JEN1TY180NNK	1.43047	2
	156	JEN1TY180NNK	0.899766	2
	157	JEN1TY180NNK	1.17105	2
	158	JEN1TY180NNK	1.68915	2
	159	JEN1TY180NNK	1.16455	2
	160	JEN1TY180NNK	1.23533	2
	161	JEN1TY180NNK	1.23149	2
	162	JEN1TY180NNK	1.37046	2
	163	JEN1TY180NNK	1.23702	2
	164	JEN1TY180NNK	1.939	2
	165	JEN1TY180NNK	1.16314	2
	166	JEN1TY180NNK	1.12754	2
	167	JEN1TY180NNK	1.10427	2
	168	JEN1TY180NNK	1.02299	2
	169	JEN1TY180NNK	1.00297	2
	170	JEN1TY180NNK	1.28073	2
	171	JEN1TY180NNK	1.49837	2
	172	JEN1TY180NNK	0.976735	2
	173	JEN1TY180NNK	2.10023	2
	174	JEN1TY180NNK	1.27273	2
	175	JEN1TY180NNK	1.08963	2
	176	JEN1TY180NNK	1.14397	2
	177	JEN1TY180NNK	1.24115	2
	178	JEN1TY180NNK	1.11912	2
	179	JEN1TY180NNK	1.23138	2
	180	JEN1TY180NNK	1.37535	2
	181	JEN1TY180NNK	1.25242	2
	182	JEN1TY180NNK	1.15599	2
	183	JEN1TY180NNK	1.11243	2
	184	JEN1TY180NNK	1.20631	2
	185	JEN1TY180NNK	1.19795	2
	186	JEN1TY180NNK	1.21693	2
	187	JEN1TY180NNK	1.13519	2
	188	JEN1TY180NNK	1.21805	2
	189	JEN1TY180NNK	1.32999	2
	190	JEN1TY180NNK	1.24739	2
	191	JEN1TY180NNK	1.09332	2
	192	JEN1TY180NNK	1.06314	2
	193	JEN1TY180NNK	1.44869	2
	194	JEN1TY180NNK	1.24645	2
	195	JEN1TY180NNK	1.11046	2
	196	JEN1TY180NNK	1.37993	2
	197	JEN1TY180NNK	1.07909	2
	198	JEN1TY180NNK	1.16455	2
	199	JEN1TY180NNK	1.05109	2
	200	JEN1TY180NNK	1.02601	2
	201	JEN1TY180NNK	1.08532	2
	202	JEN1TY180NNK	1.795	2
	203	JEN1TY180NNK	1.5458	2
	204	JEN1TY180NNK	1.23061	2
	205	JEN1TY180NNK	0.991774	2
	206	JEN1TY180NNK	1.8338	2
	207	JEN1TY180NNK	0.904179	2
	208	JEN1TY180NNK	0.825349	2
	209	JEN1TY180NNK	0.952014	2
	210	JEN1TY180NNK	1.04222	2
	211	JEN1TY180NNK	1.09899	2
	212	JEN1TY180NNK	0.968421	2
	213	JEN1TY180NNK	1.101	2
	214	JEN1TY180NNK	0.998029	2
	215	JEN1TY180NNK	1.20514	2
	216	JEN1TY180NNK	1.09044	2
	217	JEN1TY180NNK	1.15707	2
	218	JEN1TY180NNK	1.22436	2
	219	JEN1TY180NNK	1.02499	2
	220	JEN1TY180NNK	1.37073	2
	221	JEN1TY180NNK	0.959266	2
	222	JEN1TY180NNK	1.0175	2
	223	JEN1TY180NNK	1.54778	2
	224	JEN1TY180NNK	1.45293	2
	225	JEN1TY180NNK	1.07272	2
	226	JEN1TY180NNK	1.21627	2
	227	JEN1TY180NNK	1.18292	2
	228	JEN1TY180NNK	1.51964	2
	229	JEN1TY180NNK	0.973034	2
	230	JEN1TY180NNK	1.4928	2
	231	JEN1TY180NNK	0.698769	2
	232	JEN1TY180NNK	0.833621	2
	233	JEN1TY180NNK	0.777115	2
	234	JEN1TY180NNK	0.867768	2
	235	JEN1TY180NNK	1.69758	2
	236	JEN1TY180NNK	2.00151	2
	237	JEN1TY180NNK	1.22474	2
	238	JEN1TY180NNK	0.938186	2
	239	JEN1TY180NNK	1.48683	2
	240	JEN1TY180NNK	1.28647	2
	241	JEN1TY180NNK	1.26252	2
	242	JEN1TY180NNK	1.23171	2
	243	JEN1TY180NNK	0.891312	2
	244	JEN1TY180NNK	1.23821	2
	245	JEN1TY180NNK	0.93352	2
	246	JEN1TY180NNK	1.04161	2
	247	JEN1TY180NNK	0.9425	2
	248	JEN1TY180NNK	1.05118	2
	249	JEN1TY180NNK	1.4805	2
	250	JEN1TY180NNK	1.14983	2
	251	JEN1TY180NNK	1.16384	2
	252	JEN1TY180NNK	1.09358	2
	253	JEN1TY180NNK	0.832832	2
	254	JEN1TY180NNK	0.724113	2
	255	JEN1TY180NNK	0.84756	2
	256	JEN1TY180NNK	1.02276	2
	257	JEN1TY180NNK	1.1582	2
	258	JEN1TY180NNK	1.03863	2
	259	JEN1TY180NNK	0.781114	2
	260	JEN1TY180NNK	0.902449	2
	261	JEN1TY180NNK	1.00374	2
	262	JEN1TY180NNK	1.12074	2
	263	JEN1TY180NNK	1.11545	2
	264	JEN1TY180NNK	1.15896	2
	265	JEN1TY180NNK	1.50083	2
	266	JEN1TY180NNK	1.07383	2
	267	JEN1TY180NNK	1.4795	2
	524+523-1	JEN1T	0.996388	1
	524+523-2	JEN1T	0.89314	1
	524+523-3	JEN1T	0.778888	1
	524+523-2	JEN1T	1.22346	1
	524+523-3	JEN1T	1.10811	1
	524+523-1	JEN1T	0.988905	1
	524+523-2	JEN1T	1.00604	1
	524+523-3	JEN1T	0.923952	1
	524+548-1	JEN1TY180C	2.12695	3
	524+548-2	JEN1TY180C	2.19477	3
	524+548-3	JEN1TY180C	1.65631	3
	524+548-1	JEN1TY180C	1.40865	3
	524+548-2	JEN1TY180C	1.69507	3
	524+548-3	JEN1TY180C	1.9499	3
	524+548-1	JEN1TY180C	1.69214	3
	524+548-2	JEN1TY180C	1.92853	3
	524+548-3	JEN1TY180C	1.72337	3
