# Supplementary material for: Orthogonal replication with optogenetic selection evolves yeast JEN1 into a mevalonate transporter
Source: Mol Syst Biol. 2025 Jun 11;21(9):1190–213. doi: 10.1038/s44320-025-00113-5 (PMC12405511; doi:10.1038/s44320-025-00113-5)
Supplement: Supplementary file 5 — Source data Fig. 3 [file 44320_2025_113_MOESM5_ESM.zip › Figure3/Figure3B/Figure3B.xlsx]

## Sheet: Results (ln)
	Growth Rate
								AVG	STDEV
	10 mM MVA - Light	SAWy524+pYZ125	EV	0.270487	0.273269	0.268622	0.262049	0.268607	0.00477071
	10 mM MVA - Light	SAWy524+SAWlig523	JEN1t (WT)	0.258134	0.252149	0.264504	0.265739	0.260132	0.0062792
	10 mM MVA - Light	SAWy524+SAWlig548	JEN1t (Y180C)	0.261462	0.250908	0.251253	0.265339	0.257241	0.00728843
	10 mM MVA - Light	SAWy524+SAWlig598	JEN1t (Y180G)	0.249851	0.263392	0.260677	0.272255	0.261544	0.00923073
	10 mM MVA - Light	SAWy524+SAWlig599	JEN1t (Y180A)	0.260144	0.267236	0.260156	0.271689	0.264806	0.00567562
	10 mM MVA - Light	SAWy524+SAWlig600	JEN1t (Y180T)	0.259506	0.265987	0.26733	0.262106	0.263732	0.00358391
								AVG	STDEV
	10 mM MVA - Dark	SAWy524+pYZ125	EV	0.0495547	0.0486089	0.0517159	0.0542866	0.0510415	0.00252411
	10 mM MVA - Dark	SAWy524+SAWlig523	JEN1t (WT)	0.0538637	0.055238	0.0548267	0.0571007	0.0552573	0.00135722
	10 mM MVA - Dark	SAWy524+SAWlig548	JEN1t (Y180C)	0.188437	0.179711	0.167426	0.182917	0.179623	0.00889393
	10 mM MVA - Dark	SAWy524+SAWlig598	JEN1t (Y180G)	0.203168	0.205419	0.200756	0.209231	0.204643	0.00360252
	10 mM MVA - Dark	SAWy524+SAWlig599	JEN1t (Y180A)	0.19786	0.20676	0.196641	0.196495	0.199439	0.0049187
	10 mM MVA - Dark	SAWy524+SAWlig600	JEN1t (Y180T)	0.190883	0.193859	0.186006	0.180154	0.187726	0.00599645
								AVG	STDEV
	5 mM MVA - Dark	SAWy524+pYZ125	EV	0.0211807	0.0220902	0.0196185	0.0259687	0.0222145	0.00270295
	5 mM MVA - Dark	SAWy524+SAWlig523	JEN1t (WT)	0.0355738	0.027645	0.0332941	0.0350332	0.0328865	0.00362715
	5 mM MVA - Dark	SAWy524+SAWlig548	JEN1t (Y180C)	0.135396	0.156081		0.166789	0.152756	0.0159588
	5 mM MVA - Dark	SAWy524+SAWlig598	JEN1t (Y180G)	0.20344	0.198647	0.209019	0.211071	0.205544	0.00561593
	5 mM MVA - Dark	SAWy524+SAWlig599	JEN1t (Y180A)	0.173882	0.153713	0.169725	0.174036	0.167839	0.00962671
	5 mM MVA - Dark	SAWy524+SAWlig600	JEN1t (Y180T)	0.14121	0.138609	0.13803	0.150177	0.142007	0.00561998
								AVG	STDEV
	2 mM MVA - Dark	SAWy524+pYZ125	EV	0.0210995	0.0307998	0.0381179	0.028957	0.0297436	0.00699007
	2 mM MVA - Dark	SAWy524+SAWlig523	JEN1t (WT)	0.031881	0.0258476	0.0338463	0.0284459	0.0300052	0.00355854
	2 mM MVA - Dark	SAWy524+SAWlig548	JEN1t (Y180C)	0.09224	0.103698	0.105745	0.107701	0.102346	0.00693293
	2 mM MVA - Dark	SAWy524+SAWlig598	JEN1t (Y180G)	0.192717	0.177212	0.176864	0.180662	0.181864	0.00743604
	2 mM MVA - Dark	SAWy524+SAWlig599	JEN1t (Y180A)	0.170641	0.155401	0.153485	0.157607	0.159283	0.00775682
	2 mM MVA - Dark	SAWy524+SAWlig600	JEN1t (Y180T)	0.0723923	0.0965139	0.0958113	0.104976	0.0924235	0.0139885
												EV
												JEN1t
												JEN1tY180C
												JEN1tY180G
												JEN1tY180A
												JEN1tY180T
