# Supplementary material for: Orthogonal replication with optogenetic selection evolves yeast JEN1 into a mevalonate transporter
Source: Mol Syst Biol. 2025 Jun 11;21(9):1190–213. doi: 10.1038/s44320-025-00113-5 (PMC12405511; doi:10.1038/s44320-025-00113-5)
Supplement: Supplementary file 5 — Source data Fig. 3 [file 44320_2025_113_MOESM5_ESM.zip › Figure3/Figure3D/Figure 3D.xlsx]

## Sheet: Final Dock
PyRex - final, 25A, base near ROI, all mutants
Ligand	Binding Affinity (kcal/mol)	JEN1 mutation	Arbitrary	Within pocket
JEN1_WT	-4.2	WT	1	Y
JEN1_WT	-4.1	WT	1	Y
JEN1_WT	-3.7	WT	1	N
JEN1_WT	-3.4	WT	1	N
JEN1_WT	-3.4	WT	1	N
JEN1_WT	-3.3	WT	1	N
JEN1_WT	-3.3	WT	1	N
JEN1_WT	-3.2	WT	1	N
JEN1_WT	-3.2	WT	1	N
AVG	-3.53333
STDEV	0.359011
Ligand	Binding Affinity (kcal/mol)	JEN1 mutation	Arbitrary	Within pocket
JEN1_Y180C	-4.8	Y180C	2	Y
JEN1_Y180C	-4.1	Y180C	2	Y
JEN1_Y180C	-3.9	Y180C	2	Y
JEN1_Y180C	-3.8	Y180C	2	N
JEN1_Y180C	-3.6	Y180C	2	N
JEN1_Y180C	-3.6	Y180C	2	N
JEN1_Y180C	-3.5	Y180C	2	Y
JEN1_Y180C	-3.4	Y180C	2	N
JEN1_Y180C	-3.4	Y180C	2	N
AVG	-3.78889
STDEV	0.42017
Ligand	Binding Affinity (kcal/mol)	JEN1 mutation	Arbitrary	Within pocket
JEN1_Y180G	-5	Y180G	3	Y
JEN1_Y180G	-4.9	Y180G	3	Y
JEN1_Y180G	-4.8	Y180G	3	Y
JEN1_Y180G	-4.7	Y180G	3	Y
JEN1_Y180G	-4.7	Y180G	3	Y
JEN1_Y180G	-4.7	Y180G	3	Y
JEN1_Y180G	-4.4	Y180G	3	Y
JEN1_Y180G	-4.3	Y180G	3	Y
JEN1_Y180G	-4.3	Y180G	3	Y
AVG	-4.64444
STDEV	0.240883

## Sheet: ALL
	Ligand	Binding Affinity	rmsd/ub	rmsd/lb	Condition	Condition_number
15A - centered	Y180G_MEV_uff_E=95.79	-5	0	0	Y180G	1
	Y180G_MEV_uff_E=95.79	-4.9	3.698	1.761	Y180G	1
	Y180G_MEV_uff_E=95.79	-4.9	2.423	2.081	Y180G	1
	Y180G_MEV_uff_E=95.79	-4.8	3.63	2.193	Y180G	1
	Y180G_MEV_uff_E=95.79	-4.7	3.179	2.005	Y180G	1
	Y180G_MEV_uff_E=95.79	-4.6	3.847	1.764	Y180G	1
	Y180G_MEV_uff_E=95.79	-4.5	2.67	1.81	Y180G	1
	Y180G_MEV_uff_E=95.79	-4.5	3.498	2.144	Y180G	1
	Y180G_MEV_uff_E=95.79	-4.4	3.942	1.651	Y180G	1
	WT_MEV_uff_E=95.79	-4.5	0	0	WT	2
	WT_MEV_uff_E=95.79	-3.8	2.703	1.578	WT	2
	WT_MEV_uff_E=95.79	-3.8	3.653	1.474	WT	2
	WT_MEV_uff_E=95.79	-3.5	4.034	1.807	WT	2
	WT_MEV_uff_E=95.79	-3.3	3.817	1.366	WT	2
	WT_MEV_uff_E=95.79	-3.2	2.833	1.545	WT	2
	WT_MEV_uff_E=95.79	-3.2	3.26	1.852	WT	2
	WT_MEV_uff_E=95.79	-3.1	3.333	1.515	WT	2
	WT_MEV_uff_E=95.79	-2.3	3.843	1.653	WT	2
								WT	AVG	-4.7		Y180G	AVG	-3.41111
									STDEV	0.2			STDEV	0.570467
								T-test	1.7484e-05
	Ligand	Binding Affinity	rmsd/ub	rmsd/lb
25A, centered R188	Y180G_MEV_uff_E=95.79	-5	0	0	Y180G	1
	Y180G_MEV_uff_E=95.79	-4.9	3.389	1.66	Y180G	1
	Y180G_MEV_uff_E=95.79	-4.8	1.562	1.321	Y180G	1
	Y180G_MEV_uff_E=95.79	-4.8	2.759	1.922	Y180G	1
	Y180G_MEV_uff_E=95.79	-4.7	3.311	1.935	Y180G	1
	Y180G_MEV_uff_E=95.79	-4.6	18.049	16.654	Y180G	1
	Y180G_MEV_uff_E=95.79	-4.6	2.488	1.756	Y180G	1
	Y180G_MEV_uff_E=95.79	-4.6	14.247	13.086	Y180G	1
	Y180G_MEV_uff_E=95.79	-4.5	17.77	16.465	Y180G	1
	Y180G_MVA_crystalized_uff_E=25.26	-5.2	0	0	Y180G	1
	Y180G_MVA_crystalized_uff_E=25.26	-5.1	1.869	1.305	Y180G	1
	Y180G_MVA_crystalized_uff_E=25.26	-5.1	4.195	1.816	Y180G	1
	Y180G_MVA_crystalized_uff_E=25.26	-5.1	2.914	2.024	Y180G	1
	Y180G_MVA_crystalized_uff_E=25.26	-5	2.217	1.581	Y180G	1
	Y180G_MVA_crystalized_uff_E=25.26	-4.7	4.214	1.827	Y180G	1
	Y180G_MVA_crystalized_uff_E=25.26	-4.7	17.331	15.838	Y180G	1
	Y180G_MVA_crystalized_uff_E=25.26	-4.7	16.564	15.15	Y180G	1
	Y180G_MVA_crystalized_uff_E=25.26	-4.6	2.182	1.743	Y180G	1
	WT_MEV_uff_E=95.79	-4.5	0	0	WT	2
	WT_MEV_uff_E=95.79	-4.4	16.14	14.596	WT	2		WT	AVG	-4.72222		Y180G	AVG	-4.17778
	WT_MEV_uff_E=95.79	-4.2	13.643	12.072	WT	2			STDEV	0.15476			STDEV	0.168508
	WT_MEV_uff_E=95.79	-4.2	12.902	11.204	WT	2
	WT_MEV_uff_E=95.79	-4.2	15.56	14.075	WT	2		T-test	4.828e-06
	WT_MEV_uff_E=95.79	-4.1	15.158	13.508	WT	2
	WT_MEV_uff_E=95.79	-4	14.205	12.646	WT	2
	WT_MEV_uff_E=95.79	-4	15.58	14.065	WT	2
	WT_MEV_uff_E=95.79	-4	13.508	12.124	WT	2
	WT_MVA_crystalized_uff_E=25.26	-4.7	0	0	WT	2
	WT_MVA_crystalized_uff_E=25.26	-4.4	15.908	14.383	WT	2
	WT_MVA_crystalized_uff_E=25.26	-4.2	15.395	13.881	WT	2
	WT_MVA_crystalized_uff_E=25.26	-4.2	12.872	11.441	WT	2
	WT_MVA_crystalized_uff_E=25.26	-4.2	15.434	14.02	WT	2
	WT_MVA_crystalized_uff_E=25.26	-4.2	13.159	11.45	WT	2
	WT_MVA_crystalized_uff_E=25.26	-4	13.214	11.641	WT	2
	WT_MVA_crystalized_uff_E=25.26	-4	16.08	14.441	WT	2
	WT_MVA_crystalized_uff_E=25.26	-3.9	15.999	14.541	WT	2
PyRex - final, 25A, base near ROI, all mutants	Ligand	Binding Affinity	rmsd/ub	rmsd/lb					AVG	STDEV
	WT_MEV_uff_E=93.06	-4.2	0	0	WT	1		WT	-3.53333	0.359011
	WT_MEV_uff_E=93.06	-4.1	3.836	1.653	WT	1		Y180C	-3.78889	0.42017
	WT_MEV_uff_E=93.06	-3.7	25.724	24.34	WT	1		Y180G	-4.64444	0.240883
	WT_MEV_uff_E=93.06	-3.4	26.529	24.681	WT	1
	WT_MEV_uff_E=93.06	-3.4	26.009	24.719	WT	1
	WT_MEV_uff_E=93.06	-3.3	26.091	24.577	WT	1
	WT_MEV_uff_E=93.06	-3.3	25.671	24.246	WT	1
	WT_MEV_uff_E=93.06	-3.2	25.73	24.154	WT	1
	WT_MEV_uff_E=93.06	-3.2	24.898	23.949	WT	1
	Y180C_MEV_uff_E=93.06	-4.8	0	0	Y180C	2
	Y180C_MEV_uff_E=93.06	-4.1	2.811	1.817	Y180C	2
	Y180C_MEV_uff_E=93.06	-3.9	2.696	1.928	Y180C	2
	Y180C_MEV_uff_E=93.06	-3.8	24.56	23.224	Y180C	2
	Y180C_MEV_uff_E=93.06	-3.6	24.268	23.066	Y180C	2
	Y180C_MEV_uff_E=93.06	-3.6	24.744	23.349	Y180C	2
	Y180C_MEV_uff_E=93.06	-3.5	4.005	1.897	Y180C	2
	Y180C_MEV_uff_E=93.06	-3.4	24.75	23.307	Y180C	2
	Y180C_MEV_uff_E=93.06	-3.4	24.557	24.015	Y180C	2
	Y180G_MEV_uff_E=93.06	-5	0	0	Y180G	3
	Y180G_MEV_uff_E=93.06	-4.9	3.545	2.222	Y180G	3
	Y180G_MEV_uff_E=93.06	-4.8	1.561	1.34	Y180G	3
	Y180G_MEV_uff_E=93.06	-4.7	3.625	1.654	Y180G	3
	Y180G_MEV_uff_E=93.06	-4.7	2.984	2.041	Y180G	3
	Y180G_MEV_uff_E=93.06	-4.7	3.238	1.901	Y180G	3
	Y180G_MEV_uff_E=93.06	-4.4	2.699	1.877	Y180G	3
	Y180G_MEV_uff_E=93.06	-4.3	2.429	1.813	Y180G	3
	Y180G_MEV_uff_E=93.06	-4.3	2.132	1.561	Y180G	3
