# Supplementary material for: Orthogonal replication with optogenetic selection evolves yeast JEN1 into a mevalonate transporter
Source: Mol Syst Biol. 2025 Jun 11;21(9):1190–213. doi: 10.1038/s44320-025-00113-5 (PMC12405511; doi:10.1038/s44320-025-00113-5)
Supplement: Supplementary file 5 — Source data Fig. 3 [file 44320_2025_113_MOESM5_ESM.zip › Figure3/Figure3F/Figure 3F.csv]

JEN1t mutation	Interface ddG (kcal/mol)
JEN1t	-2.71494
JEN1t	-1.98644
JEN1t	-1.00762
JEN1t	-0.87557
JEN1t	-0.37743
JEN1t	0.61791
JEN1t	0.73358
JEN1t	1.47782
JEN1t	1.92074
JEN1t	2.21195
JEN1T Y180C	-3.49098
JEN1T Y180C	-0.86472
JEN1T Y180C	-0.8019
JEN1T Y180C	-0.74561
JEN1T Y180C	-0.62346
JEN1T Y180C	0.02116
JEN1T Y180C	0.22788
JEN1T Y180C	0.65427
JEN1T Y180C	1.25115
JEN1T Y180C	1.49441
JEN1T Y180G	-14.05019
JEN1T Y180G	-13.21278
JEN1T Y180G	-12.47521
JEN1T Y180G	-12.41187
JEN1T Y180G	-12.18183
JEN1T Y180G	-12.15639
JEN1T Y180G	-11.87531
JEN1T Y180G	-11.76571
JEN1T Y180G	-11.62905
JEN1T Y180G	-11.58813
