# Supplementary material for: Orthogonal replication with optogenetic selection evolves yeast JEN1 into a mevalonate transporter
Source: Mol Syst Biol. 2025 Jun 11;21(9):1190–213. doi: 10.1038/s44320-025-00113-5 (PMC12405511; doi:10.1038/s44320-025-00113-5)
Supplement: Supplementary file 6 — Source data Fig. 4 [file 44320_2025_113_MOESM6_ESM.zip]

Archive with 9 entries (4 files):
- Figure4/
- Figure4/Figure4B/
- Figure4/Figure4B/Figure4B.xlsx
- Figure4/Figure4C/
- Figure4/Figure4C/Figure4C.xlsx
- Figure4/Figure4D/
- Figure4/Figure4D/Figure4D.xlsx
- Figure4/Figure4E/
- Figure4/Figure4E/Figure4E.xlsx
