# Supplementary material for: Orthogonal replication with optogenetic selection evolves yeast JEN1 into a mevalonate transporter
Source: Mol Syst Biol. 2025 Jun 11;21(9):1190–213. doi: 10.1038/s44320-025-00113-5 (PMC12405511; doi:10.1038/s44320-025-00113-5)
Supplement: Supplementary file 6 — Source data Fig. 4 [file 44320_2025_113_MOESM6_ESM.zip › Figure4/Figure4B/Figure4B.xlsx]

## Sheet: Results
	Strain	MVA	FAR (mg/L)	AVG	Stdev
	SAWy717-1	0	3.53936	4.09658	0.484525
	SAWy717-2	0	4.64831
	SAWy717-3	0	3.81829
	SAWy717-4	0	4.55976
	SAWy717-5	0	3.91718
	SAWy717-1	2	12.0573	11.6185	0.818788
	SAWy717-2	2	12.856
	SAWy717-3	2	10.9431
	SAWy717-4	2	11.1346
	SAWy717-5	2	11.1016
	SAWy717-1	4	16.0288	14.6784	2.58873
	SAWy717-2	4	15.13
	SAWy717-3	4	10.7595
	SAWy717-4	4	17.6316
	SAWy717-5	4	13.8422
	SAWy717-1	6	26.6764	21.2612	3.29665
	SAWy717-2	6	18.7656
	SAWy717-3	6	22.124
	SAWy717-4	6	19.4725
	SAWy717-5	6	19.2674
	SAWy717-1	8	27.5026	23.9767	2.91847
	SAWy717-2	8	23.1979
	SAWy717-3	8	20.0818
	SAWy717-4	8	26.1634
	SAWy717-5	8	22.9378
	SAWy717-1	10	33.944	28.3175	4.5088
	SAWy717-2	10	24.1433
	SAWy717-3	10	29.6827
	SAWy717-4	10	23.2755
	SAWy717-5	10	30.5422
