# Supplementary material for: Orthogonal replication with optogenetic selection evolves yeast JEN1 into a mevalonate transporter
Source: Mol Syst Biol. 2025 Jun 11;21(9):1190–213. doi: 10.1038/s44320-025-00113-5 (PMC12405511; doi:10.1038/s44320-025-00113-5)
Supplement: Supplementary file 6 — Source data Fig. 4 [file 44320_2025_113_MOESM6_ESM.zip › Figure4/Figure4C/Figure4C.xlsx]

## Sheet: Results
	MVA mM	Strain	FAR (mg/L)	AVG	STDEV
	0	SAWy722-1	7.27885	9.105	0.940553
	0	SAWy722-2	9.37041
	0	SAWy722-3	9.05369
	0	SAWy722-4	9.37985
	0	SAWy722-5	9.92473
	0	SAWy722-6	9.62248
	2	SAWy722-1	16.1669	17.6877	1.34339
	2	SAWy722-2	16.2912
	2	SAWy722-3	19.1053
	2	SAWy722-4	19.2966
	2	SAWy722-5	17.9126
	2	SAWy722-6	17.3535
	4	SAWy722-1	23.0385	23.7981	0.845694
	4	SAWy722-2	24.0999
	4	SAWy722-3	22.6305
	4	SAWy722-4	23.9284
	4	SAWy722-5	24.0931
	4	SAWy722-6	24.9984
	6	SAWy722-1	22.6999	24.9584	1.58967
	6	SAWy722-2	26.038
	6	SAWy722-3	26.9648
	6	SAWy722-4	24.8177
	6	SAWy722-5	23.5934
	6	SAWy722-6	25.6368
	8	SAWy722-1	29.276	28.2193	2.38173
	8	SAWy722-2	23.8012
	8	SAWy722-3	27.5224
	8	SAWy722-4	28.6322
	8	SAWy722-5	30.5039
	8	SAWy722-6	29.58
	10	SAWy722-1	27.479	30.6028	2.07345
	10	SAWy722-2	32.5945
	10	SAWy722-3	29.5918
	10	SAWy722-4	29.6361
	10	SAWy722-5	31.4581
	10	SAWy722-6	32.8572
