# Supplementary material for: Orthogonal replication with optogenetic selection evolves yeast JEN1 into a mevalonate transporter
Source: Mol Syst Biol. 2025 Jun 11;21(9):1190–213. doi: 10.1038/s44320-025-00113-5 (PMC12405511; doi:10.1038/s44320-025-00113-5)
Supplement: Supplementary file 6 — Source data Fig. 4 [file 44320_2025_113_MOESM6_ESM.zip › Figure4/Figure4D/Figure4D.xlsx]

## Sheet: Fig4D
	Name	Strain	Description	FAR (mg/L)	AVG	STDEV	Fold-change over SAWy245
	SAWy725-1	SAWy245	Leu:: aa-FS	27.1868	27.5205	1.85377	1
	SAWy725-2	SAWy245	Leu:: aa-FS	24.0028
	SAWy725-3	SAWy245	Leu:: aa-FS	30.1901
	SAWy725-4	SAWy245	Leu:: aa-FS	27.9958
	SAWy725-5	SAWy245	Leu:: aa-FS	27.3585
	SAWy725-6	SAWy245	Leu:: aa-FS	28.389
	SAWy254-1	SAWy254	Leu:: aa-FS, pMET3-ERG9	45.0161	48.0073	2.64977	1.74442
	SAWy254-2	SAWy254	Leu:: aa-FS, pMET3-ERG9	46.2753
	SAWy254-3	SAWy254	Leu:: aa-FS, pMET3-ERG9	52.7521
	SAWy254-4	SAWy254	Leu:: aa-FS, pMET3-ERG9	46.3051
	SAWy254-5	SAWy254	Leu:: aa-FS, pMET3-ERG9	47.5519
	SAWy254-6	SAWy254	Leu:: aa-FS, pMET3-ERG9	50.1432
	SAWy324-1	SAWy324	delta:: aa-FS, pMET3-ERG9	303.335	319.246	18.7657	11.6003
	SAWy324-2	SAWy324	delta:: aa-FS, pMET3-ERG9	306.7
	SAWy324-3	SAWy324	delta:: aa-FS, pMET3-ERG9	320.881
	SAWy324-4	SAWy324	delta:: aa-FS, pMET3-ERG9	344.982
	SAWy324-5	SAWy324	delta:: aa-FS, pMET3-ERG9	297.022
	SAWy324-6	SAWy324	delta:: aa-FS, pMET3-ERG9	342.557
	SAWy366-1	SAWy366	delta:: aa-FS, pMET3-ERG9, Leu:: lower MVA	434.214	412.999	50.1228	15.007
	SAWy366-2	SAWy366	delta:: aa-FS, pMET3-ERG9, Leu:: lower MVA	453.098
	SAWy366-3	SAWy366	delta:: aa-FS, pMET3-ERG9, Leu:: lower MVA	437.95
	SAWy366-4	SAWy366	delta:: aa-FS, pMET3-ERG9, Leu:: lower MVA	452.327
	SAWy366-5	SAWy366	delta:: aa-FS, pMET3-ERG9, Leu:: lower MVA	311.734
	SAWy366-6	SAWy366	delta:: aa-FS, pMET3-ERG9, Leu:: lower MVA	388.668
	SAWy726-1	SAWy726	delta:: aa-FS, pMET3-ERG9, Leu:: lower MVA + GFP-aaFS	469.593	368.886	66.4467	13.404
	SAWy726-2	SAWy726	delta:: aa-FS, pMET3-ERG9, Leu:: lower MVA + GFP-aaFS	370.681
	SAWy726-3	SAWy726	delta:: aa-FS, pMET3-ERG9, Leu:: lower MVA + GFP-aaFS	444.062
	SAWy726-4	SAWy726	delta:: aa-FS, pMET3-ERG9, Leu:: lower MVA + GFP-aaFS	308.292
	SAWy726-5	SAWy726	delta:: aa-FS, pMET3-ERG9, Leu:: lower MVA + GFP-aaFS	319.521
	SAWy726-6	SAWy726	delta:: aa-FS, pMET3-ERG9, Leu:: lower MVA + GFP-aaFS	301.167
	SAWy727-1	SAWy727	delta:: aa-FS, pMET3-ERG9, Leu:: lower MVA + GFP-aaFS + JEN1(Y180G)	340.64	380.008	34.4483	13.8082
	SAWy727-2	SAWy727	delta:: aa-FS, pMET3-ERG9, Leu:: lower MVA + GFP-aaFS + JEN1(Y180G)	351.981
	SAWy727-3	SAWy727	delta:: aa-FS, pMET3-ERG9, Leu:: lower MVA + GFP-aaFS + JEN1(Y180G)	363.453
	SAWy727-4	SAWy727	delta:: aa-FS, pMET3-ERG9, Leu:: lower MVA + GFP-aaFS + JEN1(Y180G)	405.109
	SAWy727-5	SAWy727	delta:: aa-FS, pMET3-ERG9, Leu:: lower MVA + GFP-aaFS + JEN1(Y180G)	442.213
	SAWy727-6	SAWy727	delta:: aa-FS, pMET3-ERG9, Leu:: lower MVA + GFP-aaFS + JEN1(Y180G)	376.655
	\
