# Supplementary material for: Orthogonal replication with optogenetic selection evolves yeast JEN1 into a mevalonate transporter
Source: Mol Syst Biol. 2025 Jun 11;21(9):1190–213. doi: 10.1038/s44320-025-00113-5 (PMC12405511; doi:10.1038/s44320-025-00113-5)
Supplement: Supplementary file 6 — Source data Fig. 4 [file 44320_2025_113_MOESM6_ESM.zip › Figure4/Figure4E/Figure4E.xlsx]

## Sheet: Fig4E
Description	Strain	MVA (mM)	FAR (mg/L)	AVG	STDEV
HMG1KO	SAWy649-1	0	272.585	298.497	23.841
	SAWy649-2	0	281.9
	SAWy649-3	0	293.614
	SAWy649-4	0	288.168
	SAWy649-5	0	334.382
	SAWy649-6	0	320.333
	SAWy649-1	2	398.039	339.966	63.8526
	SAWy649-2	2	288.127
	SAWy649-3	2	378.723
	SAWy649-4	2	369.259
	SAWy649-5	2	234.976
	SAWy649-6	2	370.675
	SAWy649-1	4	235.132	355.995	66.5695
	SAWy649-2	4	402.16
	SAWy649-3	4	388.284
	SAWy649-4	4	376.705
	SAWy649-5	4	409.922
	SAWy649-6	4	323.765
	SAWy649-1	6	408.119	382.069	34.0212
	SAWy649-2	6	415.214
	SAWy649-3	6	412.797
	SAWy649-4	6	338.453
	SAWy649-5	6	365.674
	SAWy649-6	6	352.158
	SAWy649-1	8	405.389	414.101	18.4902
	SAWy649-2	8	415.17
	SAWy649-3	8	441.162
	SAWy649-4	8	387.593
	SAWy649-5	8	408.363
	SAWy649-6	8	426.928
	SAWy649-1	10	380.132	384.051	13.9478
	SAWy649-2	10	376.826
	SAWy649-4	10	395.797
	SAWy649-5	10	366.832
	SAWy649-6	10	400.668
