# Supplementary material for: Orthogonal replication with optogenetic selection evolves yeast JEN1 into a mevalonate transporter
Source: Mol Syst Biol. 2025 Jun 11;21(9):1190–213. doi: 10.1038/s44320-025-00113-5 (PMC12405511; doi:10.1038/s44320-025-00113-5)
Supplement: Supplementary file 7 — Source data Fig. 5 [file 44320_2025_113_MOESM7_ESM.zip]

Archive with 5 entries (2 files):
- Figure5/
- Figure5/Figure5C/
- Figure5/Figure5C/Figure5C.xlsx
- Figure5/Figure5D/
- Figure5/Figure5D/Figure5D.xlsx
