# Supplementary material for: Orthogonal replication with optogenetic selection evolves yeast JEN1 into a mevalonate transporter
Source: Mol Syst Biol. 2025 Jun 11;21(9):1190–213. doi: 10.1038/s44320-025-00113-5 (PMC12405511; doi:10.1038/s44320-025-00113-5)
Supplement: Supplementary file 7 — Source data Fig. 5 [file 44320_2025_113_MOESM7_ESM.zip › Figure5/Figure5C/Figure5C.xlsx]

## Sheet: Fig5C
		Upstream Strain fraction	FAR (mg/L)	AVG	STDEV
		0	249.281	241.513	12.2737
		0	244.492
		0	214.391
		0	249.305
		0	246.667
		0	244.941
		0.1	272.689	274.178	6.54269
		0.1	283.649
		0.1	270.891
		0.1	282.241
		0.1	269.757
		0.1	265.837
		0.2	300.811	283.436	11.2297
		0.2	277.122
		0.2	275.237
		0.2	267.427
		0.2	288.438
		0.2	291.582
		0.3	304.28	308.73	15.3956
		0.3	340.741
		0.3	308.126
		0.3	292.939
		0.3	297.421
		0.3	308.871
		0.4	303.354	293.904	8.16536
		0.4	289.739
		0.4	300.467
		0.4	295.704
		0.4	278.307
		0.4	295.856
		0.5	268.113	272.23	6.66919
		0.5	268.216
		0.5	263.476
		0.5	280.018
		0.5	271.526
		0.5	282.029
		0.6	258.589	255.828	7.20677
		0.6	264.075
		0.6	240.891
		0.6	255.238
		0.6	259.159
		0.6	257.019
		0.7	263.706	263.747	9.31537
		0.7	249.551
		0.7	277.801
		0.7	257.557
		0.7	272.546
		0.7	261.321
		0.8	244.971	240.357	19.481
		0.8	277.34
		0.8	238.388
		0.8	220.881
		0.8	242.564
		0.8	217.997
		0.9	269.997	245.924	14.4124
		0.9	237.766
		0.9	251.544
		0.9	235.417
		0.9	254.505
		0.9	226.312
		1	223.973	226.197	8.0816
		1	213.794
		1	226.369
		1	221.125
		1	238.851
		1	233.067
