# Supplementary material for: Orthogonal replication with optogenetic selection evolves yeast JEN1 into a mevalonate transporter
Source: Mol Syst Biol. 2025 Jun 11;21(9):1190–213. doi: 10.1038/s44320-025-00113-5 (PMC12405511; doi:10.1038/s44320-025-00113-5)
Supplement: Supplementary file 7 — Source data Fig. 5 [file 44320_2025_113_MOESM7_ESM.zip › Figure5/Figure5D/Figure5D.xlsx]

## Sheet: Sheet1
		Upstream strain fraction	MVA (AUC)	AVG	STDEV
	1	0.1	0.225221	0.218478	0.00596409
		0.1	0.21473
		0.1	0.213816
		0.1	0.219814
		0.1	0.211759
		0.1	0.225526
	2	0.2	0.356564	0.302035	0.0740422
		0.2	0.34533
		0.2	0.223964
		0.2	0.342417
		0.2	0.35268
		0.2	0.191252
	3	0.3	0.50392	0.51895	0.0176898
		0.3	0.550304
		0.3	0.514164
		0.3	0.528864
		0.3	0.509709
		0.3	0.506738
	4	0.4	0.753449	0.699177	0.0413838
		0.4	0.670032
		0.4	0.684388
		0.4	0.750383
		0.4	0.664319
		0.4	0.672488
	5	0.5	0.888848	0.89661	0.0321518
		0.5	0.952063
		0.5	0.910611
		0.5	0.8886
		0.5	0.856878
		0.5	0.882659
	6	0.6	1.14186	1.2003	0.0581081
		0.6	1.16056
		0.6	1.15504
		0.6	1.2813
		0.6	1.20574
		0.6	1.2573
	7	0.7	1.33956	1.35809	0.0229624
		0.7	1.38286
		0.7	1.34596
		0.7	1.37069
		0.7	1.38073
		0.7	1.32875
	8	0.8	1.65109	1.63624	0.0645402
		0.8	1.59874
		0.8	1.59848
		0.8	1.71426
		0.8	1.5515
		0.8	1.70337
	9	0.9	1.80842	1.82948	0.0209803
		0.9	1.85793
		0.9	1.81535
		0.9	1.83597
		0.9	1.84839
		0.9	1.8108
	10	1	2.28918	2.18406	0.106027
		1	2.07903
		1	2.29838
		1	2.14449
		1	2.238
		1	2.05528
	11	0	0	0	0
		0	0
		0	0
		0	0
		0	0
		0	0
